# Supplementary material for: VaRank: a simple and powerful tool for ranking genetic variants
Source: PeerJ. 2015 Mar 3;3:e796. doi: 10.7717/peerj.796 (PMC4358652; doi:10.7717/peerj.796)
Supplement: Supplemental Information 1 [file peerj-03-796-s001.gz]

Archive with 25 entries (20 files):
- VaRank_1.2.1
- VaRank_1.2.1/configfile
- VaRank_1.2.1/License.txt
- VaRank_1.2.1/bin
- VaRank_1.2.1/bin/VaRank
- VaRank_1.2.1/Databases
- VaRank_1.2.1/Databases/SnpEff
- VaRank_1.2.1/Databases/SnpEff/example.vcf
- VaRank_1.2.1/changeLog.txt
- VaRank_1.2.1/README.VaRank_1.2.pdf
- VaRank_1.2.1/sources
- VaRank_1.2.1/sources/VaRank-ranking.tcl
- VaRank_1.2.1/sources/VaRank-vcf.tcl
- VaRank_1.2.1/sources/VaRank-main.tcl
- VaRank_1.2.1/sources/VaRank-general.tcl
- VaRank_1.2.1/sources/VaRank-filters.tcl
- VaRank_1.2.1/sources/VaRank-scoring.tcl
- VaRank_1.2.1/sources/VaRank-snpeff.tcl~
- VaRank_1.2.1/sources/VaRank-help.tcl
- VaRank_1.2.1/sources/commandLineOptions.txt
- VaRank_1.2.1/sources/VaRank-alamut.tcl
- VaRank_1.2.1/sources/VaRank-snpeff.tcl
- VaRank_1.2.1/sources/VaRank-config.tcl
- VaRank_1.2.1/sources/VaRank-pph2.tcl
- VaRank_1.2.1/sources/VaRank-stats.tcl
