# Supplementary material for: VaRank: a simple and powerful tool for ranking genetic variants
Source: PeerJ. 2015 Mar 3;3:e796. doi: 10.7717/peerj.796 (PMC4358652; doi:10.7717/peerj.796)
Supplement: Supplemental Information 1 [file peerj-03-796-s001.gz › VaRank_1.2.1/Databases/SnpEff/example.vcf]

##fileformat=VCFv4.1
##reference=NCBIv37
##phasing=none
##FILTER=<ID=q20,Description="QUAL < 20">
##INFO=<ID=AC,Number=.,Type=Integer,Description="Allele count in genotypes, for each ALT allele, in the same order as listed">
##INFO=<ID=DP,Number=1,Type=Integer,Description="Total Depth accross all samples">
##INFO=<ID=FREQ_HTZ,Number=1,Type=Float,Description="Integragen's Heterozygote Frequency">
##INFO=<ID=FREQ_HOM,Number=1,Type=Float,Description="Integragen's Homozygote Frequency">
##INFO=<ID=DB,Number=0,Type=Flag,Description="dbSNP membership, build 132"> 
##INFO=<ID=H3,Number=0,Type=Flag,Description="HapMap3 membership"> 
##INFO=<ID=MG,Number=0,Type=Flag,Description="1000Genomes membership, release_v3 20101123 ">
##INFO=<ID=EVS,Number=0,Type=Flag,Description="EVS membership, build ESP5400 "> 
##INFO=<ID=Dels,Number=1,Type=Integer,Description="Number of reads strongly supporting indel path"> 
##INFO=<ID=IMPRECISE,Number=0,Type=Flag,Description="Imprecise structural variation">
##FORMAT=<ID=GT,Number=1,Type=String,Description="Genotype">
##FORMAT=<ID=GQ,Number=1,Type=Integer,Description="Genotype Quality"> 
##FORMAT=<ID=DP,Number=1,Type=Integer,Description="Read Depth for sample"> 
##FORMAT=<ID=AD,Number=1,Type=Integer,Description="Allelic depths for the REF and ALT alleles in order listed">
#CHROM	POS	ID	REF	ALT	QUAL	FILTER	INFO	FORMAT	Sample1	
1	69511	.	A	G	136	PASS	AC=2;DP=11;FREQ_HTZ=1.14;FREQ_HOM=34.66;DB;MG;EVS	GT:AD:GQ:DP	1/1:0,11:30:11
1	762273	.	G	A	36	PASS	AC=1;DP=28;FREQ_HTZ=11.93;FREQ_HOM=26.7;DB;MG	GT:AD:GQ:DP	0/1:19,9:36:28
