# Supplementary material for: VaRank: a simple and powerful tool for ranking genetic variants
Source: PeerJ. 2015 Mar 3;3:e796. doi: 10.7717/peerj.796 (PMC4358652; doi:10.7717/peerj.796)
Supplement: Supplemental Information 1 [file peerj-03-796-s001.gz › VaRank_1.2.1/changeLog.txt]

##########################################################################
# VaRank 1.2                                                             #
#                                                                        #
# VaRank: a simple and powerful tool for ranking genetic variants        #
#                                                                        #
# Copyright (C) 2015 Veronique Geoffroy (veronique.geoffroy@inserm.fr)   # 
#                    Jean Muller (jeanmuller@unistra.fr)                 # 
##########################################################################

Jan 20, 2015: VaRank version 1.2 is posted.
- New annotation engine: support of SnpEff in addition to Alamut-batch.
- Addition of 1000g annotations and filtering
- Scoring scheme fully configurable by the user
- Tutorial V1.0 

Nov 28, 2014: VaRank version 1.1.1 is posted.
- Extended support of gzip files to the external annotation input file.
- Default adjustment score set to 5 (before was 10) for the PolyPhen-2 and SIFT prediction. The score can now also be modified by the user (with B_phastCons, B_SIFT and B_PPH2 options)
- Addition of error messages to improve support (incorrect input file, Alamut not accepted Alamut-batch License, not supported version of Alamut-batch, ...)
- Adds a bugfix concerning pph2 analyses

Nov 25, 2014: New VaRank web site configuration.

Nov 7, 2014: VaRank version 1.1 is posted.
- Supports version 1.3.0 (Oct. 2014) of Alamut-batch (using new clinical significance terms from ClinVar)
- Supports gzip VCF files in input
- Offers 3 new annotations columns in the output files:
   - Avg_TotalDepth: Total read depth average at the variant position for all samples analyzed that have the variation
   - SD_TotalDepth: Standard deviation associated with Avg_TotalDepth
   - Count_TotalDepth: Number of samples considered for the average total read depth
- Adds a minor bugfix concerning pph2 analyses
- Updated VariantID nomenclature for large indels
