# Supplementary material for: VaRank: a simple and powerful tool for ranking genetic variants
Source: PeerJ. 2015 Mar 3;3:e796. doi: 10.7717/peerj.796 (PMC4358652; doi:10.7717/peerj.796)
Supplement: Supplemental Information 1 [file peerj-03-796-s001.gz › VaRank_1.2.1/sources/VaRank-help.tcl]

##########################################################################
# VaRank 1.2.1                                                           #
#                                                                        #
# VaRank: a simple and powerful tool for ranking genetic variants        #
#                                                                        #
# Copyright (C) 2015 Veronique Geoffroy (veronique.geoffroy@inserm.fr)   # 
#                    Jean Muller (jeanmuller@unistra.fr)                 # 
#                                                                        #
# Please cite the following article:                                     #
#    XXX                                                                 #
#                                                                        #
# This is part of VaRank source code.                                    #
#                                                                        #
# This program is free software; you can redistribute it and/or          #
# modify it under the terms of the GNU General Public License            # 
# as published by the Free Software Foundation; either version 3         # 
# of the License, or (at your option) any later version.                 #
#                                                                        #
# This program is distributed in the hope that it will be useful,        # 
# but WITHOUT ANY WARRANTY; without even the implied warranty of         #
# MERCHANTABILITY or FITNESS FOR A PARTICULAR PURPOSE.  See the          #
# GNU General Public License for more details.                           #
#                                                                        #
# You should have received a copy of the GNU General Public License      #
# along with this program; If not, see <http://www.gnu.org/licenses/>.   #
##########################################################################

proc showHelp {} {

    global g_VaRank
    
    puts [ContentFromFile $g_VaRank(sourcesDir)/commandLineOptions.txt]
    
    return
}
